# Supplementary material for: Nationwide Geographical and Temporal Distribution of Tick-Borne Diseases in Korean Water Deer (Hydropotes inermis argyropus)
Source: Animals (Basel). 2025 May 21;15(10):1499. doi: 10.3390/ani15101499 (PMC12108476; doi:10.3390/ani15101499)
Supplement: Supplementary file 1 [file animals-15-01499-s001.zip]

Archive with 1 entries (1 files):
- animals-3620083-supplementary.xlsx
