# Supplementary material for: Nationwide Geographical and Temporal Distribution of Tick-Borne Diseases in Korean Water Deer (Hydropotes inermis argyropus)
Source: Animals (Basel). 2025 May 21;15(10):1499. doi: 10.3390/ani15101499 (PMC12108476; doi:10.3390/ani15101499)
Supplement: Supplementary file 1 [file animals-15-01499-s001.zip › animals-3620083-supplementary.xlsx]

## Sheet: Supplementary Table S1
SampleID	Latitude	Longitude	Year	Month	Day
1	38.0217	127.332	2023	4	10
2	38.0217	127.334	2023	4	11
3	36.5154	128.84	2023	4	22
4	36.5154	128.84	2023	4	22
5	36.518	128.841	2023	4	22
6	36.5167	128.829	2023	4	23
7	36.5168	128.829	2023	4	23
8	36.4822	128.899	2023	4	24
9	36.4823	128.899	2023	4	24
10	36.4826	128.899	2023	4	24
11	36.4559	128.903	2023	4	24
12	36.4558	128.903	2023	4	24
13	36.5859	127.149	2023	4	24
14	36.6063	127.122	2023	4	24
15	36.6002	127.114	2023	4	25
16	36.5958	127.105	2023	4	25
17	36.5864	127.165	2023	4	25
18	36.5808	127.154	2023	4	25
19	36.5823	127.152	2023	4	25
20	36.5843	127.149	2023	4	25
21	36.5843	127.149	2023	4	25
22	36.5843	127.149	2023	4	25
23	35.2026	128.279	2023	4	25
24	35.2117	128.282	2023	4	26
25	35.1888	128.345	2023	4	26
26	35.2197	128.271	2023	4	26
27	35.4603	128.143	2023	4	25
28	35.4593	128.142	2023	4	25
29	35.4411	128.18	2023	4	26
30	35.4422	128.184	2023	4	26
31	35.4368	128.08	2023	4	26
32	35.4381	128.141	2023	4	26
33	35.4462	128.145	2023	4	26
34	35.4657	128.151	2023	4	26
35	35.471	128.156	2023	4	26
36	35.4361	128.162	2023	4	26
37	37.3251	127.77	2023	4	24
38	37.3251	127.77	2023	4	24
39	37.3384	127.845.107	2023	4	24
40	37.3384	127.845.107	2023	4	24
41	37.3384	127.845.107	2023	4	24
42	37.3384	127.845.107	2023	4	24
43	37.2709	127.775	2023	4	25
44	37.2709	127.775	2023	4	25
45	37.2709	127.775	2023	4	25
46	37.2709	127.775	2023	4	26
47	38.0191	127.163	2023	4	27
48	38.0187	127.204	2023	4	27
49	38.0122	127.226	2023	4	27
50	38.0057	127.039	2023	4	27
51	37.9909	127.024	2023	4	27
52	37.9488	127.003	2023	4	27
53	38.0134	127.099	2023	4	27
54	38.0239	127.11	2023	4	27
55	38.0232	127.135	2023	4	27
56	38.0292	127.129	2023	4	27
57	36.5865	127.134	2023	5	8
58	36.586	127.132	2023	5	8
59	36.5806	127.129	2023	5	8
60	36.5867	127.082	2023	5	8
61	36.5731	127.131	2023	5	8
62	36.5986	127.113	2023	5	8
63	36.5711	127.131	2023	5	8
64	36.5778	127.149	2023	5	8
65	36.6019	127.139	2023	5	8
66	36.5902	127.123	2023	5	8
67	36.5176	128.829	2023	5	9
68	36.5177	128.829	2023	5	9
69	36.5176	128.829	2023	5	9
70	36.5288	128.836	2023	5	10
71	36.5288	128.837	2023	5	10
72	35.2077	128.313	2023	5	9
73	35.2079	128.313	2023	5	9
74	35.125	128.041	2023	5	9
75	35.1259	128.035	2023	5	10
76	35.1492	128.078	2023	5	10
77	35.424	128.149	2023	5	8
78	35.483	128.06	2023	5	9
79	35.4599	128.112	2023	5	9
80	35.4602	128.148	2023	5	9
81	35.3982	128.167	2023	5	9
82	35.4103	128.073	2023	5	9
83	35.4222	128.079	2023	5	9
84	35.4225	128.079	2023	5	10
85	35.4768	128.079	2023	5	10
86	35.4758	128.006	2023	5	10
87	38.0351	127.131	2023	5	8
88	38.0173	127.111	2023	5	8
89	38.0052	127.09	2023	5	8
90	37.9793	127.031	2023	5	8
91	37.9785	127.032	2023	5	8
92	37.9921	127.022	2023	5	9
93	37.989	127.017	2023	5	9
94	37.9616	127.011	2023	5	9
95	38.0013	127.037	2023	5	9
96	38.0017	127.037	2023	5	9
97	37.3777	127.853	2023	5	14
98	37.3856	127.844	2023	5	14
99	37.3637	127.883	2023	5	14
100	37.3574	127.887	2023	5	14
101	37.2927	127.781	2023	5	15
102	37.2858	127.782	2023	5	15
103	37.2858	127.782	2023	5	15
104	35.2368	128.122	2023	5	20
105	35.248	128.215	2023	5	21
106	35.2145	128.228	2023	5	21
107	35.2547	128.213	2023	5	21
108	35.2584	128.226	2023	5	21
109	35.1316	128.119	2023	5	22
110	35.1842	128.213	2023	5	22
111	35.1322	128.008	2023	5	21
112	35.1316	128.119	2023	5	21
113	37.9293	127.677	2023	5	22
114	37.9631	127.737	2023	5	22
115	37.9631	127.737	2023	5	22
116	37.2809	127.76	2023	5	28
117	37.3092	127.822	2023	5	29
118	37.3252	127.849	2023	5	29
119	36.4134	128.911	2023	5	31
120	36.4134	128.911	2023	5	31
121	36.511	128.851	2023	5	31
122	36.512	128.85	2023	5	31
123	36.4879	128.872	2023	5	31
124	36.7632	129.051	2023	5	31
125	36.7632	129.051	2023	5	31
126	36.7672	129.03	2023	6	1
127	36.7403	129.031	2023	6	1
128	36.7088	129.067	2023	6	1
129	37.4814	127.521	2023	6	1
130	36.7088	129.067	2023	6	1
131	36.5193	128.813	2023	6	1
132	36.491	128.885	2023	6	1
133	36.4095	128.916	2023	6	2
134	37.3398	127.84	2023	6	10
135	37.3316	127.818	2023	6	12
136	37.3235	127.836	2023	6	12
137	37.5799	127.452	2023	6	10
138	37.5794	127.453	2023	6	11
139	37.5796	127.452	2023	6	11
140	37.5796	127.452	2023	6	11
141	37.5796	127.452	2023	6	11
142	35.2454	128.187	2023	6	12
143	35.2417	128.19	2023	6	12
144	35.2362	128.236	2023	6	12
145	35.1573	128.303	2023	6	13
146	35.1511	128.309	2023	6	13
147	35.1344	128.308	2023	6	13
148	35.1347	128.308	2023	6	13
149	35.4133	128.083	2023	6	12
150	35.4676	128.002	2023	6	13
151	35.4712	128.01	2023	6	13
152	35.4822	128.013	2023	6	13
153	35.4822	128.013	2023	6	13
154	35.4839	128.03	2023	6	13
155	35.4812	128.021	2023	6	13
156	35.4705	128.01	2023	6	13
157	35.4421	128.041	2023	6	13
158	35.4225	128.079	2023	6	13
159	36.431	128.909	2023	6	17
160	36.5251	128.842	2023	6	18
161	36.4877	128.872	2023	6	18
162	36.4877	128.872	2023	6	18
163	36.3794	128.911	2023	6	19
164	36.4713	128.812	2023	6	20
165	36.5156	128.813	2023	6	20
166	36.676	129.114	2023	6	18
167	36.7016	129.099	2023	6	18
168	36.7061	129.12	2023	6	18
169	36.7056	129.095	2023	6	18
170	36.7067	129.067	2023	6	18
171	36.756	129.085	2023	6	18
172	36.7188	129.117	2023	6	19
173	36.7049	129.135	2023	6	20
174	36.7662	129.148	2023	6	20
175	36.7252	129.089	2023	6	20
176	37.3839	127.919	2023	6	20
177	37.3971	127.913	2023	6	20
178	37.2702	127.774	2023	6	20
179	37.2705	127.774	2023	6	20
180	37.2903	127.759	2023	6	20
181	37.321	127.769	2023	6	20
182	37.321	127.769	2023	6	20
183	37.6725	127.363	2023	6	23
184	37.6725	127.363	2023	6	23
185	37.6723	127.356	2023	6	23
186	37.5944	127.302	2023	6	23
187	37.6253	127.26	2023	6	23
188	37.7211	127.306	2023	6	24
189	37.7251	127.311	2023	6	24
190	37.7471	127.29	2023	6	24
191	37.7544	127.29	2023	6	25
192	35.1418	128.308	2023	6	25
193	35.1329	128.308	2023	6	25
194	35.1894	127.936	2023	6	25
195	35.2008	127.946	2023	6	25
196	36.5711	127.194	2023	6	23
197	36.5788	127.2	2023	6	23
198	36.5973	127.167	2023	6	23
199	36.5929	127.176	2023	6	23
200	36.5711	127.194	2023	6	23
201	36.577	127.201	2023	6	23
202	36.5678	126.928	2023	6	23
203	36.5683	126.928	2023	6	23
204	36.6086	127.11	2023	6	23
205	36.6091	127.11	2023	6	23
206	37.7493	127.841	2023	6	26
207	37.4531	127.537	2023	6	28
208	37.4458	127.597	2023	6	28
209	37.3029	127.836	2023	7	5
210	37.3535	127.909	2023	7	5
211	37.3535	127.909	2023	7	5
212	37.3535	127.909	2023	7	5
213	37.3535	127.909	2023	7	5
214	37.3193	127.809	2023	7	6
215	37.3044	127.8	2023	7	6
216	35.1413	128.042	2023	7	9
217	35.189	128.3	2023	7	10
218	35.1913	128.309	2023	7	10
219	35.1852	128.332	2023	7	10
220	35.1803	128.304	2023	7	9
221	35.19	128.302	2023	7	9
222	35.1863	128.314	2023	7	9
223	35.1861	128.314	2023	7	9
224	35.1838	128.315	2023	7	9
225	35.1837	128.314	2023	7	9
226	35.5081	128.101	2023	7	10
227	35.5085	128.097	2023	7	10
228	35.4668	128.151	2023	7	11
229	35.4787	128.156	2023	7	11
230	35.4787	128.156	2023	7	11
231	35.5267	128.14	2023	7	11
232	35.52	128.132	2023	7	12
233	35.508	128.102	2023	7	12
234	35.4515	128.142	2023	7	12
235	35.4484	128.142	2023	7	12
236	36.6041	127.105	2023	7	12
237	36.6106	127.109	2023	7	12
238	36.5861	127.129	2023	7	12
239	36.5861	127.129	2023	7	12
240	36.5907	127.082	2023	7	12
241	36.5876	127.096	2023	7	12
242	36.582	127.2	2023	7	12
243	36.5756	127.198	2023	7	12
244	36.5816	127.173	2023	7	12
245	36.5823	127.181	2023	7	12
246	37.2933	127.81	2023	7	11
247	37.3292	127.783	2023	7	11
248	37.3319	127.82	2023	7	11
249	36.4878	128.872	2023	7	14
250	36.3546	128.927	2023	7	15
251	36.345	128.924	2023	7	15
252	36.3763	128.907	2023	7	15
253	36.3451	128.924	2023	7	16
254	36.374	128.913	2023	7	16
255	36.5289	128.88	2023	7	16
256	36.5309	128.846	2023	7	16
257	36.5207	128.837	2023	7	16
258	36.4877	128.872	2023	7	17
259	36.7256	129.037	2023	7	16
260	36.7258	129.037	2023	7	16
261	36.7074	129.053	2023	7	16
262	36.702	129.063	2023	7	16
263	36.7533	129.162	2023	7	16
264	36.7531	129.162	2023	7	16
265	36.7811	129.19	2023	7	16
266	36.7981	129.148	2023	7	17
267	36.7672	129.147	2023	7	17
268	36.7423	129.206	2023	7	17
269	37.7187	127.301	2023	7	19
270	37.7187	127.301	2023	7	19
271	37.7358	127.294	2023	7	19
272	37.6726	127.362	2023	7	19
273	37.674	127.361	2023	7	19
274	37.6725	127.356	2023	7	19
275	37.6075	127.244	2023	7	19
276	37.6135	127.244	2023	7	19
277	37.5995	127.281	2023	7	19
278	37.9088	127.699	2023	7	19
279	37.9088	127.699	2023	7	19
280	37.9088	127.699	2023	7	19
281	37.9088	127.699	2023	7	19
282	37.9088	127.699	2023	7	19
283	38.032	127.13	2023	7	24
284	38.0291	127.134	2023	7	24
285	38.0249	127.137	2023	7	24
286	37.4328	127.576	2023	7	26
287	38.0356	127.184	2023	7	30
288	38.0329	127.182	2023	7	30
289	38.0328	127.182	2023	7	30
290	38.002	127.165	2023	7	30
291	37.8464	127.225	2023	7	31
292	37.8464	127.225	2023	7	31
293	37.8532	127.219	2023	7	31
294	37.8532	127.219	2023	7	31
295	37.9844	127.643	2023	7	28
296	38.0039	127.71	2023	7	30
297	37.8717	127.933	2023	7	31
298	36.5131	128.837	2023	8	4
299	36.6605	128.825	2023	8	5
300	36.656	128.812	2023	8	5
301	36.5129	128.837	2023	8	5
302	36.3793	128.946	2023	8	5
303	36.5742	128.745	2023	8	6
304	36.482	128.878	2023	8	6
305	36.5131	128.837	2023	8	6
306	36.5992	128.732	2023	8	6
307	36.5979	128.736	2023	8	6
308	36.6452	128.771	2023	8	6
309	36.6006	128.729	2023	8	7
310	36.6202	128.758	2023	8	7
311	36.6212	128.758	2023	8	7
312	36.62	128.757	2023	8	8
313	36.7533	129.162	2023	8	5
314	36.707	129.117	2023	8	5
315	36.7011	129.063	2023	8	6
316	36.7627	129.051	2023	8	6
317	36.7195	129.131	2023	8	6
318	36.7112	129.133	2023	8	6
319	36.6771	129.233	2023	8	7
320	36.7365	129.2	2023	8	7
321	36.7518	129.046	2023	8	7
322	35.2518	128.252	2023	8	8
323	35.34	128.14	2023	8	8
324	35.3343	128.086	2023	8	8
325	35.185	128.314	2023	8	8
326	35.1851	128.314	2023	8	8
327	35.188	128.326	2023	8	8
328	35.1881	128.326	2023	8	8
329	35.146	128.055	2023	8	8
330	35.1405	128.077	2023	8	9
331	35.247	128.262	2023	8	8
332	35.5062	128.146	2023	8	8
333	35.5266	128.164	2023	8	8
334	35.5536	128.107	2023	8	9
335	35.5535	128.107	2023	8	9
336	35.6417	128.194	2023	8	9
337	35.6383	128.194	2023	8	9
338	35.405	128.112	2023	8	9
339	36.7124	129.132	2023	8	12
340	36.7565	129.229	2023	8	12
341	36.7839	129.222	2023	8	12
342	36.757	129.085	2023	8	13
343	36.7106	129.066	2023	8	14
344	36.7181	129.118	2023	8	14
345	36.5345	127.105	2023	8	16
346	36.5268	127.103	2023	8	16
347	36.6141	127.134	2023	8	16
348	36.5639	127.164	2023	8	17
349	36.5741	127.096	2023	8	17
350	36.5776	127.098	2023	8	17
351	36.582	127.108	2023	8	17
352	36.581	127.112	2023	8	17
353	36.5857	127.095	2023	8	17
354	36.5857	127.095	2023	8	17
355	36.5925	127.091	2023	8	17
356	36.5864	127.165	2023	8	17
357	36.5864	127.165	2023	8	17
358	36.5864	127.165	2023	8	17
359	35.2292	128.047	2023	8	20
360	35.1271	128.017	2023	8	20
361	35.3343	128.086	2023	8	20
362	35.1975	128.27	2023	8	20
363	35.1971	128.27	2023	8	20
364	35.4784	128.156	2023	8	18
365	35.5264	128.165	2023	8	18
366	35.5189	128.063	2023	8	19
367	35.6408	128.194	2023	8	19
368	35.5114	128.112	2023	8	20
369	35.5236	128.122	2023	8	21
370	35.5189	128.063	2023	8	21
371	35.5325	128.09	2023	8	21
372	37.8215	127.236	2023	8	21
373	37.3398	127.84	2023	8	22
374	37.3398	127.84	2023	8	22
375	37.3398	127.84	2023	8	22
376	37.3323	127.827	2023	8	24
377	37.3323	127.827	2023	8	24
378	37.3323	127.827	2023	8	24
379	37.3323	127.827	2023	8	24
380	37.947	127.128	2023	8	24
381	37.947	127.128	2023	8	24
382	37.899	127.52	2023	8	21
383	37.665	127.516	2023	8	25
384	37.762	127.425	2023	8	26
385	37.9214	127.568	2023	8	26
386	37.6665	127.517	2023	8	28
387	37.6663	127.516	2023	8	28
388	37.7329	127.673	2023	8	25
389	37.7592	127.646	2023	8	25
390	37.759.162	127.646	2023	8	25
391	37.7367	127.699	2023	8	26
392	37.7464	127.623	2023	8	27
393	37.7534	127.623	2023	8	27
394	37.3176	127.842	2023	8	26
395	37.3048	127.793	2023	8	26
396	37.3277	127.812	2023	8	27
397	37.3277	127.812	2023	8	27
398	37.3044	127.836	2023	8	28
399	37.3044	127.836	2023	8	28
400	37.306	127.837	2023	8	28
401	38.061	126-970551	2023	8	30
402	38.061	126-970551	2023	8	30
403	38.061	126-970551	2023	8	30
404	38.061	126-970551	2023	8	30
405	38.0613	126.971	2023	8	30
406	38.0613	126.971	2023	8	30
407	37.8473	127.164	2023	8	31
408	37.9322	127.568	2023	9	1
409	37.9356	127.569	2023	9	1
410	37.932	127.567	2023	9	1
411	37.7888	127.511	2023	9	3
412	37.7945	127.503	2023	9	3
413	37.7844	127.503	2023	9	3
414	37.8145	127.445	2023	9	3
415	37.8702	127.559	2023	9	3
416	37.806	127.482	2023	9	4
417	37.6333	127.483	2023	9	4
418	37.7833	127.509	2023	9	4
419	36.5812	127.173	2023	9	4
420	36.5826	127.179	2023	9	4
421	36.5772	127.201	2023	9	4
422	36.6004	127.117	2023	9	4
423	36.600324.	127.117	2023	9	4
424	36.6028	127.108	2023	9	5
425	36.5776	127.102	2023	9	5
426	36.5871	127.095	2023	9	5
427	36.5929	127.092	2023	9	5
428	36.5929	127.092	2023	9	5
429	36.586	127.165	2023	9	5
430	36.586	127.165	2023	9	5
431	36.586	127.165	2023	9	5
432	36.586	127.165	2023	9	5
433	36.586	127.165	2023	9	5
434	36.586	127.165	2023	9	5
435	37.8507	127.152	2023	9	4
436	37.8507	127.152	2023	9	4
437	37.8507	127.152	2023	9	4
438	37.3017	127.797	2023	9	3
439	37.3302	127.797	2023	9	3
440	37.2992	127.797	2023	9	3
441	37.3399	127.839	2023	9	3
442	37.3399	127.839	2023	9	3
443	37.2705	127.774	2023	9	4
444	37.319	127.844	2023	9	4
445	37.32	127.846	2023	9	4
446	37.3227	127.819	2023	9	5
447	35.1251	128.213	2023	9	4
448	35.1195	128.22	2023	9	4
449	35.1496	128.205	2023	9	5
450	35.1545	128.203	2023	9	4
451	35.1453	128.224	2023	9	4
452	35.1305	128.134	2023	9	4
453	35.1479	128.233	2023	9	4
454	35.1521	128.227	2023	9	4
455	35.1303	128.134	2023	9	4
456	35.1625	128.116	2023	9	4
457	35.1721	128.157	2023	9	4
458	35.1429	128.133	2023	9	4
459	35.1429	128.133	2023	9	4
460	35.1421	128.133	2023	9	4
461	35.1271	128.031	2023	9	4
462	35.4649	128.126	2023	9	4
463	35.4069	128.176	2023	9	4
464	35.4187	128.174	2023	9	5
465	35.4613	128.14	2023	9	5
466	35.4591	128.13	2023	9	5
467	35.4603	128.176	2023	9	6
468	35.4673	128.187	2023	9	6
469	35.5247	128.121	2023	9	6
470	35.5247	128.121	2023	9	6
471	35.5205	128.133	2023	9	6
472	35.5205	128.133	2023	9	6
473	37.7644	127.59	2023	9	4
474	37.7644	127.59	2023	9	4
475	37.7636	127.643	2023	9	5
476	37.7636	127.643	2023	9	5
477	37.74	127.656	2023	9	9
478	36.6039	129.051	2023	9	9
479	36.7582	129.175	2023	9	11
480	36.7348	129.151	2023	9	11
481	36.653	128.82	2023	9	10
482	36.5981	128.735	2023	9	10
483	36.5981	128.735	2023	9	10
484	36.5981	128.735	2023	9	10
485	36.6202	128.758	2023	9	10
486	36.6008	128.728	2023	9	11
487	36.5108	128.847	2023	9	11
488	36.4869	128.886	2023	9	11
489	36.4235	128.912	2023	9	11
490	37.9034	127.547	2023	9	6
491	37.7123	127.499	2023	9	6
492	37.829	127.48	2023	9	6
493	37.6599	127.516	2023	9	7
494	37.6646	127.449	2023	9	9
495	37.7993	127.477	2023	9	10
496	37.7976	127.351	2023	9	10
497	37.6859	127.523	2023	9	11
498	37.7724	127.378	2023	9	11
499	37.7779	127.356	2023	9	11
500	37.6656	127.516	2023	9	12
501	37.8317	127.278	2023	9	10
502	37.79	127.29	2023	9	10
503	37.7162	127.669	2023	9	12
504	37.7438	127.567	2023	9	14
505	37.7371	127.566	2023	9	16
506	37.7371	127.566	2023	9	16
507	37.7574	127.647	2023	9	16
508	37.7643	127.56	2023	9	17
509	36.5789	128.749	2023	9	17
510	36.5337	128.844	2023	9	18
511	36.5338	128.844	2023	9	18
512	36.5336	128.844	2023	9	18
513	36.5239	128.848	2023	9	19
514	36.5239	128.848	2023	9	19
515	36.5359	128.459	2023	9	15
516	36.5947	128.53	2023	9	15
517	36.5947	128.53	2023	9	15
518	36.5947	128.53	2023	9	15
519	36.5948	128.53	2023	9	15
520	36.5426	128.472	2023	9	16
521	36.5362	128.467	2023	9	16
522	36.5477	128.461	2023	9	16
523	36.5362	128.529	2023	9	16
524	36.5372	128.525	2023	9	16
525	36.5537	129.089	2023	9	17
526	36.5525	129.119	2023	9	17
527	36.5598	129.119	2023	9	17
528	36.5598	129.119	2023	9	17
529	36.5657	129.17	2023	9	18
530	36.5657	129.17	2023	9	18
531	36.5656	129.169	2023	9	18
532	36.6441	129.2	2023	9	18
533	36.7233	129.091	2023	9	18
534	36.7566	129.23	2023	9	17
535	37.3177	127.842	2023	9	16
536	37.3954	127.791	2023	9	17
537	37.3954	127.791	2023	9	17
538	37.3361	127.843	2023	9	17
539	37.3361	127.843	2023	9	17
540	37.4122	127.804	2023	9	18
541	37.4122	127.804	2023	9	18
542	37.3908	127.784	2023	9	18
543	37.3954	127.791	2023	9	18
544	37.3177	127.842	2023	9	18
545	37.326	127.879	2023	9	19
546	37.752	127.653	2023	9	18
547	37.752	127.653	2023	9	18
548	37.752	127.653	2023	9	18
549	37.7465	127.645	2023	9	18
550	37.7465	127.645	2023	9	18
551	37.7424	127.585	2023	9	19
552	37.7331	127.564	2023	9	19
553	37.7331	127.564	2023	9	19
554	37.733	127.564	2023	9	19
555	37.7643	127.59	2023	9	19
556	37.8434	127.18	2023	9	19
557	35.195	127.936	2023	9	19
558	35.1806	128.121	2023	9	19
559	35.1388	128.293	2023	9	4
560	35.1388	128.292	2023	9	4
561	35.1979	128.321	2023	9	18
562	35.4317	128.072	2023	9	18
563	35.4388	128.117	2023	9	18
564	35.4303	128.116	2023	9	18
565	35.4304	128.116	2023	9	18
566	35.4599	128.112	2023	9	19
567	35.4844	128.038	2023	9	19
568	35.4821	128.014	2023	9	19
569	35.4394	128.139	2023	9	20
570	35.4394	128.139	2023	9	20
571	37.6606	127.444	2023	9	13
572	37.6662	127.516	2023	9	15
573	37.7777	127.466	2023	9	16
574	37.7798	127.461	2023	9	18
575	37.7648	127.447	2023	9	18
576	37.6592	127.517	2023	9	18
577	37.7198	127.379	2023	9	19
578	37.7709	127.201	2023	9	20
579	37.8502	127.152	2023	9	21
580	37.8502	127.152	2023	9	21
581	37.8502	127.152	2023	9	21
582	37.8486	127.134	2023	9	21
583	37.7604	127.563	2023	9	21
584	37.7391	127.655	2023	9	21
585	37.7391	127.656	2023	9	21
586	37.7391	127.656	2023	9	21
587	37.8475	127.165	2023	9	24
588	37.8475	127.165	2023	9	24
589	38.0141	126.996	2023	9	23
590	38.0528	126.962	2023	9	25
591	37.3927	127.79	2023	9	21
592	37.3269	127.806	2023	9	22
593	37.3667	127.919	2023	9	22
594	37.3667	127.919	2023	9	22
595	37.3667	127.919	2023	9	22
596	37.3317	127.78	2023	9	22
597	37.284	127.789	2023	9	22
598	37.2841	127.788	2023	9	22
599	37.2542	127.754	2023	9	22
600	37.2705	127.774	2023	9	22
601	37.3277	127.807	2023	9	22
602	37.3277	127.807	2023	9	22
603	37.3277	127.807	2023	9	22
604	37.3277	127.807	2023	9	22
605	37.3237	127.836	2023	9	23
606	37.3237	127.836	2023	9	23
607	37.4989	127.521	2023	9	25
608	37.4853	127.508	2023	9	25
609	37.5047	127.524	2023	9	26
610	37.4283	127.572	2023	9	27
611	37.4281	127.572	2023	9	27
612	37.4858	127.476	2023	9	27
613	36.6437	127.038	2023	10	4
614	36.6299	127.066	2023	10	4
615	36.6113	127.096	2023	10	4
616	36.5759	127.096	2023	10	4
617	36.5879	127.149	2023	10	4
618	36.5349	127.105	2023	10	5
619	36.5556	127.104	2023	10	5
620	36.5775	127.102	2023	10	5
621	36.5975	127.12	2023	10	5
622	36.5975	127.12	2023	10	5
623	36.5865	127.123	2023	10	5
624	36.5827	127.169	2023	10	5
625	36.6416	127.137	2023	10	5
626	36.6291	127.122	2023	10	5
627	36.6246	127.134	2023	10	5
628	36.6009	127.112	2023	10	5
629	36.6004	127.118	2023	10	4
630	36.6073	127.146	2023	10	4
631	36.6073	127.146	2023	10	4
632	37.7325	127.672	2023	10	5
633	37.7519	127.709	2023	10	7
634	37.7592	127.71	2023	10	8
635	37.7328	127.674	2023	10	9
636	35.2786	127.992	2023	10	9
637	35.2631	127.993	2023	10	9
638	35.2347	128.013	2023	10	9
639	35.2761	127.993	2023	10	9
640	35.197	128.269	2023	10	10
641	35.197	128.269	2023	10	10
642	35.1978	128.266	2023	10	10
643	35.1136	128.162	2023	10	11
644	35.1134	128.162	2023	10	11
645	35.1136	128.153	2023	10	11
646	35.1862	128.344	2023	10	11
647	35.1323	128.041	2023	10	11
648	35.1832	127.97	2023	10	11
649	35.442	128.06	2023	10	9
650	35.4395	128.054	2023	10	9
651	35.4463	128.03	2023	10	10
652	35.4691	128.096	2023	10	10
653	35.4565	128.115	2023	10	10
654	35.4831	128.072	2023	10	10
655	35.444	128.113	2023	10	10
656	35.5213	128.147	2023	10	10
657	35.5211	128.098	2023	10	11
658	35.5211	128.098	2023	10	12
659	36.5459	128.483	2023	10	6
660	36.5361	128.457	2023	10	6
661	36.5367	128.461	2023	10	6
662	36.5273	128.449	2023	10	6
663	36.5446	128.493	2023	10	7
664	36.5857	128.555	2023	10	7
665	36.5857	128.555	2023	10	7
666	36.5436	128.496	2023	10	8
667	36.5436	128.496	2023	10	8
668	36.5472	128.503	2023	10	8
669	36.5319	128.513	2023	10	8
670	36.558	128.515	2023	10	8
671	36.5925	128.494	2023	10	8
672	36.5927	128.512	2023	10	8
673	36.543	128.495	2023	10	9
674	36.427	128.914	2023	10	8
675	36.522	128.837	2023	10	8
676	36.5225	128.837	2023	10	8
677	36.5238	128.836	2023	10	9
678	36.4647	128.879	2023	10	10
679	36.5248	128.836	2023	10	11
680	36.5157	128.836	2023	10	11
681	38.032	127.13	2023	10	9
682	38.032	127.13	2023	10	9
683	37.8322	127.161	2023	10	10
684	37.9859	127.179	2023	10	10
685	37.9756	127.171	2023	10	12
686	37.9756	127.171	2023	10	12
687	37.9602	127.181	2023	10	12
688	37.9602	127.181	2023	10	12
689	37.9782	127.174	2023	10	12
690	37.9782	127.174	2023	10	12
691	37.76	127.175	2023	10	14
692	37.8593	127.262	2023	10	14
693	37.8395	127.17	2023	10	15
694	37.8507	127.152	2023	10	15
695	37.8507	127.152	2023	10	16
696	38.1113	127.212	2023	10	15
697	37.9955	127.182	2023	10	16
698	37.9955	127.182	2023	10	16
699	37.9782	127.174	2023	10	16
700	37.6788	127.371	2023	10	13
701	37.6788	127.371	2023	10	13
702	37.6788	127.371	2023	10	13
703	37.6737	127.361	2023	10	13
704	37.6689	127.369	2023	10	13
705	37.6737	127.361	2023	10	13
706	37.669	127.369	2023	10	13
707	37.6689	127.369	2023	10	13
708	37.6822	127.37	2023	10	14
709	37.7284	127.687	2023	10	14
710	37.7279	127.688	2023	10	14
711	37.7334	127.687	2023	10	14
712	37.8912	127.368	2023	10	5
713	37.8702	127.559	2023	10	10
714	37.8703	127.559	2023	10	10
715	37.8747	127.524	2023	10	13
716	37.9328	127.568	2023	10	14
717	37.9328	127.568	2023	10	14
718	37.8747	127.524	2023	10	14
719	36.4667	128.876	2023	10	11
720	36.4639	128.88	2023	10	13
721	36.5236	128.843	2023	10	14
722	36.4615	128.877	2023	10	14
723	36.508	128.853	2023	10	14
724	36.5081	128.854	2023	10	15
725	36.5239	128.843	2023	10	15
726	36.5009	128.863	2023	10	15
727	36.5244	128.843	2023	10	15
728	36.5243	128.849	2023	10	15
729	36.7198	129.109	2023	10	13
730	36.7198	129.109	2023	10	13
731	36.7233	129.091	2023	10	13
732	36.7233	129.091	2023	10	13
733	36.7434	129.084	2023	10	13
734	36.7434	129.084	2023	10	13
735	36.7438	129.137	2023	10	14
736	36.7191	129.109	2023	10	14
737	36.743	129.084	2023	10	15
738	36.7648	129.267	2023	10	15
739	37.733	127.299	2023	10	18
740	37.733	127.299	2023	10	18
741	37.733	127.299	2023	10	18
742	37.733	127.299	2023	10	18
743	37.733	127.299	2023	10	18
744	37.7305	127.3	2023	10	18
745	37.7308	127.3	2023	10	18
746	37.8594	127.262	2023	10	16
747	37.8506	127.152	2023	10	17
748	37.3057	127.791	2023	10	14
749	37.2888	127.794	2023	10	14
750	37.4124	127.804	2023	10	14
751	37.4124	127.804	2023	10	14
752	37.4124	127.804	2023	10	14
753	37.4124	127.804	2023	10	14
754	37.3345	127.774	2023	10	16
755	37.3308	127.78	2023	10	16
756	37.326	127.879	2023	10	17
757	37.326	127.879	2023	10	17
758	37.326	127.879	2023	10	17
759	37.7112	127.296	2023	10	18
760	37.7109	127.296	2023	10	18
761	37.7112	127.296	2023	10	18
762	37.7095	127.297	2023	10	19
763	37.9738	126.885	2023	10	18
764	37.9738	126.885	2023	10	18
765	37.9738	126.885	2023	10	18
766	37.9738	126.885	2023	10	18
767	37.9738	126.885	2023	10	18
768	37.9755	126.881	2023	10	18
769	37.7618	127.627	2023	10	18
770	37.7618	127.627	2023	10	18
771	37.8322	127.169	2023	10	20
772	37.8322	127.169	2023	10	20
773	37.7104	127.295	2023	10	20
774	37.7104	127.295	2023	10	20
775	37.7066	127.304	2023	10	19
776	37.7066	127.304	2023	10	19
777	37.7095	127.295	2023	10	20
778	37.7095	127.295	2023	10	20
779	37.6442	127.301	2023	10	19
780	37.6442	127.301	2023	10	19
781	37.6442	127.301	2023	10	19
782	37.6613	127.273	2023	10	20
783	37.6256	127.296	2023	10	21
784	37.6261	127.296	2023	10	21
785	37.6261	127.296	2023	10	21
786	37.621	127.304	2023	10	21
787	37.5928	127.301	2023	10	21
788	37.6694	127.345	2023	10	22
789	37.9765	126.874	2023	10	20
790	37.9765	126.874	2023	10	20
791	37.9765	126.874	2023	10	20
792	37.9938	126.857	2023	10	22
793	37.9938	126.857	2023	10	22
794	37.9938	126.857	2023	10	22
795	37.3033	127.797	2023	10	19
796	37.3142	127.802	2023	10	19
797	37.3142	127.802	2023	10	19
798	37.3222	127.834	2023	10	20
799	37.337	127.906	2023	10	20
800	37.3424	127.883	2023	10	20
801	37.3424	127.883	2023	10	20
802	37.3231	127.843	2023	10	23
803	37.3231	127.843	2023	10	23
804	37.3231	127.843	2023	10	23
805	37.3231	127.843	2023	10	23
806	37.7536	127.621	2023	10	20
807	37.7021	127.612	2023	10	21
808	37.7067	127.618	2023	10	21
809	37.7067	127.618	2023	10	21
810	37.7089	127.619	2023	10	21
811	37.9208	127.567	2023	10	16
812	37.9345	127.569	2023	10	17
813	37.9047	127.559	2023	10	18
814	37.9047	127.559	2023	10	19
815	37.9047	127.559	2023	10	19
816	37.9048	127.556	2023	10	20
817	37.9048	127.522	2023	10	21
818	35.2098	127.953	2023	10	23
819	35.1951	127.94	2023	10	23
820	35.1943	127.933	2023	10	23
821	35.2297	128.032	2023	10	23
822	35.2256	128.034	2023	10	23
823	35.2232	128.217	2023	10	23
824	35.2421	128.228	2023	10	23
825	35.2331	128.228	2023	10	23
826	35.4312	128.067	2023	10	22
827	35.4561	128.046	2023	10	22
828	35.4838	128.03	2023	10	23
829	35.4817	128.006	2023	10	23
830	35.4474	128.143	2023	10	23
831	35.525	128.119	2023	10	24
832	35.3263	128.165	2023	10	24
833	35.5263	128.165	2023	10	24
834	35.4287	128.1	2023	10	24
835	35.3842	128.092	2023	10	24
836	37.76	127.175	2023	10	23
837	37.8667	127.256	2023	10	23
838	37.8548	127.148	2023	10	24
839	37.8548	127.148	2023	10	24
840	37.7217	127.633	2023	10	24
841	37.7089	127.602	2023	10	24
842	37.6981	127.618	2023	10	25
843	37.6946	127.618	2023	10	25
844	37.4748	127.918	2023	10	26
845	37.4748	127.918	2023	10	26
846	37.4748	127.918	2023	10	26
847	37.98	126.867	2023	10	25
848	37.98	126.867	2023	10	25
849	37.988	126.86	2023	10	25
850	37.988	126.86	2023	10	25
851	37.988	126.86	2023	10	25
852	37.8705	127.559	2023	10	24
853	37.8764	127.532	2023	10	25
854	37.8336	127.337	2023	10	25
855	37.6665	127.517	2023	10	26
856	37.8753	127.523	2023	10	28
857	37.8749	127.522	2023	10	28
858	37.8322	127.169	2023	10	27
859	37.8322	127.169	2023	10	27
860	37.8322	127.169	2023	10	27
861	37.721	127.63	2023	10	27
862	37.6955	127.615	2023	10	30
863	37.9894	126.858	2023	11	1
864	37.9894	126.858	2023	11	1
865	37.9894	126.858	2023	11	1
866	37.9894	126.858	2023	11	1
867	35.1943	128.049	2023	11	5
868	35.1946	128.049	2023	11	5
869	35.1944	128.049	2023	11	5
870	35.1946	128.049	2023	11	5
871	35.1949	128.049	2023	11	5
872	35.207	128.091	2023	11	5
873	35.2792	127.992	2023	11	5
874	35.2509	128.011	2023	11	5
875	35.2509	128.011	2023	11	6
876	35.2294	128.008	2023	11	6
877	35.2292	128.008	2023	11	6
878	35.2509	128.011	2023	11	6
879	35.233	128.226	2023	11	6
880	35.1979	128.266	2023	11	6
881	35.1441	128.134	2023	11	6
882	35.2362	128.125	2023	11	6
883	35.1317	128.043	2023	11	6
884	35.1258	128.053	2023	11	6
885	35.1313	128.044	2023	11	6
886	35.1315	128.043	2023	11	6
887	35.3933	128.087	2023	11	5
888	35.4689	128.097	2023	11	5
889	35.4448	128.144	2023	11	6
890	35.4448	128.144	2023	11	6
891	35.4297	128.115	2023	11	6
892	35.4298	128.115	2023	11	6
893	35.4297	128.115	2023	11	6
894	35.4101	128.087	2023	11	6
895	35.4441	128.021	2023	11	6
896	35.5015	128.149	2023	11	8
897	37.289	127.782	2023	11	4
898	37.3232	127.792	2023	11	4
899	37.3035	127.797	2023	11	4
900	37.3253	127.812	2023	11	5
901	37.3372	127.906	2023	11	5
902	37.286	127.823	2023	11	5
903	37.3028	127.836	2023	11	5
904	37.3204	127.853	2023	11	5
905	37.3168	127.854	2023	11	5
906	37.3168	127.854	2023	11	5
907	37.3158	127.801	2023	11	6
908	37.2879	127.781	2023	11	6
909	37.2867	127.824	2023	11	6
910	37.2868	127.824	2023	11	6
911	37.3034	127.797	2023	11	6
912	37.3034	127.797	2023	11	6
913	37.3034	127.797	2023	11	6
914	37.3034	127.797	2023	11	6
915	37.9948	126.857	2023	11	7
916	37.9948	126.857	2023	11	7
917	37.9948	126.857	2023	11	7
918	37.9948	126.857	2023	11	7
919	37.9948	126.857	2023	11	7
920	37.9886	126.853	2023	11	7
921	37.9886	126.853	2023	11	7
922	37.9886	126.853	2023	11	7
923	37.9886	126.853	2023	11	7
924	37.7141	127.636	2023	11	5
925	37.7116	127.637	2023	11	5
926	37.7095	127.619	2023	11	6
927	37.815	127.223	2023	11	11
928	37.815	127.223	2023	11	11
929	37.76	127.175	2023	11	12
930	37.76	127.175	2023	11	12
931	37.76	127.175	2023	11	12
932	37.8667	127.256	2023	11	12
933	37.8667	127.256	2023	11	12
934	37.8534	127.14	2023	11	13
935	37.8534	127.14	2023	11	13
936	37.8534	127.14	2023	11	13
937	37.8534	127.14	2023	11	13
938	37.4748	127.918	2023	11	13
939	36.5446	127.141	2023	11	12
940	36.5446	127.141	2023	11	12
941	36.6256	127.109	2023	11	12
942	36.578	127.103	2023	11	12
943	36.5441	127.115	2023	11	13
944	36.5439	127.114	2023	11	13
945	36.5439	127.114	2023	11	13
946	36.5439	127.114	2023	11	13
947	36.5842	127.087	2023	11	14
948	36.5848	127.087	2023	11	14
949	36.5872	127.165	2023	11	14
950	36.5872	127.165	2023	11	14
951	36.5856	127.161	2023	11	14
952	36.5856	127.161	2023	11	14
953	36.5856	127.161	2023	11	14
954	36.7925	129.181	2023	11	10
955	36.789	129.21	2023	11	10
956	36.7338	129.191	2023	11	10
957	36.7731	129.193	2023	11	10
958	36.7701	129.061	2023	11	11
959	36.7605	129.001	2023	11	11
960	36.7293	129.045	2023	11	11
961	36.8207	129.258	2023	11	12
962	36.8306	129.266	2023	11	12
963	36.8306	129.266	2023	11	12
964	36.4347	128.934	2023	11	10
965	36.4888	128.884	2023	11	10
966	36.4884	128.884	2023	11	10
967	36.4874	128.885	2023	11	10
968	36.4873	128.885	2023	11	10
969	36.5343	128.828	2023	11	10
970	36.5192	128.821	2023	11	10
971	36.5191	128.82	2023	11	10
972	36.5239	128.843	2023	11	11
973	36.5235	128.843	2023	11	11
974	36.5235	128.843	2023	11	11
975	36.5554	128.856	2023	11	11
976	36.5554	128.856	2023	11	11
977	37.6115	127.399	2023	11	18
978	37.6115	127.399	2023	11	18
979	37.6115	127.399	2023	11	18
980	37.6115	127.399	2023	11	18
981	37.5463	127.437	2023	11	19
982	37.5463	127.437	2023	11	19
983	37.5463	127.437	2023	11	19
984	37.5463	127.437	2023	11	19
985	37.5463	127.437	2023	11	19
986	37.5463	127.437	2023	11	19
987	37.8534	127.14	2023	11	18
988	37.8534	127.14	2023	11	18
989	37.8534	127.14	2023	11	18
990	37.8534	127.14	2023	11	18
991	37.8534	127.14	2023	11	18
992	35.4113	128.104	2023	11	20
993	35.4113	128.104	2023	11	20
994	35.4114	128.096	2023	11	20
995	35.3981	128.094	2023	11	20
996	35.3981	128.094	2023	11	20
997	35.5171	128.115	2023	11	21
998	35.5465	128.136	2023	11	21
999	35.3844	128.092	2023	11	21
1000	35.3872	128.093	2023	11	22
1001	35.4061	128.092	2023	11	22
1002	37.8539	127.14	2023	11	20
1003	37.8539	127.14	2023	11	20
1004	37.8539	127.14	2023	11	20
1005	37.8539	127.14	2023	11	20
1006	37.8539	127.14	2023	11	20
1007	37.8622	127.258	2023	11	22
1008	37.8622	127.258	2023	11	22
1009	37.8622	127.258	2023	11	22
1010	37.4883	127.584	2023	11	21
1011	37.4883	127.584	2023	11	21
1012	37.4883	127.584	2023	11	21
1013	37.4883	127.584	2023	11	21
1014	37.5725	127.46	2023	11	21
1015	37.3479	127.862	2023	11	27
1016	37.3619	127.871	2023	11	27
1017	37.3814	127.85	2023	11	27
1018	37.43	127.569	2023	11	28
1019	37.4311	127.565	2023	11	28
1020	37.4358	127.533	2023	11	28
1021	37.4358	127.533	2023	11	28
1022	37.4769	127.501	2023	11	28
1023	36.7648	129.267	2023	11	29
1024	36.7631	129.286	2023	11	29
1025	36.7631	129.286	2023	11	29
1026	36.8107	129.252	2023	11	29
1027	36.7751	129.174	2023	11	29
1028	37.6724	127.356	2023	11	30
1029	37.6724	127.356	2023	11	30
1030	37.8434	127.18	2023	9	19
1031	37.606	127.532	2023	8	29
1032	37.9344	127.569	2023	8	31
1033	37.9363	127.571	2023	8	31
1034	37.3177	127.842	2023	9	16
1035	37.773	127.594	2023	8	31
